# Supplementary material for: Health literacy, social support, and health activation as determinants of health-promoting behaviors in patients with chronic heart failure: a COM-B model–based path analysis
Source: Front Public Health. 2026 Jul 15;14:1895437. doi: 10.3389/fpubh.2026.1895437 (PMC13414931; doi:10.3389/fpubh.2026.1895437)
Supplement: Supplementary file 2 [file Table_1.xlsx]

## Sheet: 数据分析-302
性别	年龄	体重	教育	工作	婚姻	居住状态	收入	医保	病程	合并慢性病	心功能分级	住院次数	自我实现	营养	压力应对	人际关系	健康责任	运动	健康促进行为总分	家庭	朋友	同事	领悟社会支持总分	知识	自我效能	行动	原始总分	转化后总分	功能性	互动性	批判性	健康素养总分
2	1	1	3	1	1	1	3	1	1	1	2	2	36	34	30	36	34	30	200	28	28	28	84	18	24	18	60	100	14	13	11	38
2	3	1	2	2	1	2	3	1	2	1	2	1	32	34	28	36	34	30	194	28	27	28	83	18	24	18	60	100	14	12	11	37
2	3	2	2	2	1	2	3	1	2	1	2	1	36	32	26	36	24	30	184	28	27	28	83	18	23	16	57	94	14	12	11	37
2	1	1	3	1	2	2	3	1	1	1	3	2	36	32	26	36	24	30	184	28	27	28	83	18	22	16	56	92	14	12	11	37
2	3	1	2	2	1	2	3	1	1	1	3	2	36	32	25	36	24	30	183	28	27	27	82	17	22	16	55	90	13	11	10	34
2	2	1	3	1	1	1	3	1	1	1	2	1	36	32	25	36	24	30	183	28	27	27	82	18	22	16	56	92	13	12	11	36
2	2	1	2	2	1	2	3	1	2	2	2	1	32	34	24	36	30	26	182	28	27	27	82	17	22	16	55	90	13	11	10	34
2	3	1	2	2	1	2	3	1	2	2	2	2	32	34	24	36	30	26	182	28	26	27	81	17	21	15	53	86	13	11	9	33
2	2	1	3	1	2	2	3	1	1	0	2	2	32	34	24	36	30	26	182	28	27	27	82	17	22	15	54	88	13	11	9	33
2	2	1	3	1	2	2	2	1	3	2	2	1	32	34	24	36	30	26	182	27	26	27	80	13	24	16	53	86	13	11	9	33
1	2	1	3	1	2	2	3	1	1	0	2	2	36	30	26	36	24	28	180	27	25	26	78	13	22	18	53	86	11	12	9	32
1	2	1	3	1	2	2	3	1	2	2	2	2	36	30	26	36	24	28	180	27	25	26	78	17	21	15	53	86	9	14	7	30
1	2	1	3	1	2	2	3	1	1	1	2	1	36	30	26	36	24	26	178	27	25	26	78	11	23	18	52	84	12	10	8	30
1	2	1	3	2	1	2	3	1	3	1	3	2	36	30	26	36	24	26	178	27	25	26	78	11	24	16	51	82	10	10	10	30
1	2	1	3	1	2	2	3	1	3	1	3	1	31	34	30	32	28	21	176	27	24	26	77	10	24	17	51	82	8	14	8	30
1	2	2	3	1	2	2	3	1	3	0	2	1	31	34	30	32	28	19	174	27	24	26	77	16	20	14	50	80	12	10	8	30
1	2	2	3	1	2	2	3	1	3	1	2	1	33	34	24	33	30	20	174	27	24	26	77	16	20	14	50	80	12	10	8	30
1	2	2	3	2	1	2	3	1	3	1	3	1	33	34	24	33	30	20	174	23	26	27	76	12	22	15	49	78	11	10	8	29
2	2	1	3	1	2	2	3	1	2	1	2	1	30	30	28	32	30	24	174	25	27	24	76	16	20	14	50	80	12	10	8	30
2	2	1	2	2	2	2	3	1	2	1	2	1	30	32	28	29	30	24	173	23	26	27	76	9	22	18	49	78	12	10	7	29
2	3	1	2	2	2	2	3	1	2	2	4	1	30	30	28	30	30	24	172	27	24	25	76	16	19	13	48	76	12	10	7	29
2	3	1	3	1	2	2	3	1	2	1	4	1	30	30	28	30	30	24	172	22	28	26	76	16	19	13	48	76	11	12	6	29
2	2	1	2	2	2	2	3	1	3	1	4	1	34	34	22	34	28	20	172	27	24	25	76	10	20	18	48	76	11	8	10	29
1	2	1	3	2	2	2	3	1	3	1	3	1	36	29	26	30	24	26	171	22	28	25	75	14	20	14	48	76	10	11	8	29
1	2	1	2	2	2	2	3	1	2	1	2	2	36	30	26	30	24	24	170	24	27	24	75	16	18	13	47	74	8	12	9	29
1	2	1	3	2	2	2	3	1	3	1	3	2	31	34	30	32	24	19	170	25	24	26	75	12	18	17	47	74	12	10	7	29
1	2	1	3	1	2	2	3	1	1	1	3	1	30	30	28	30	28	22	168	22	24	28	74	12	22	13	47	74	12	10	7	29
1	2	1	3	1	2	2	3	1	3	0	3	1	33	34	22	30	30	18	167	25	24	25	74	10	18	18	46	72	12	10	7	29
1	1	1	3	1	1	1	3	1	2	0	3	2	30	30	28	30	28	20	166	21	27	25	73	11	17	18	46	72	8	10	11	29
1	2	1	3	1	2	2	3	1	2	1	3	1	30	34	24	33	21	24	166	24	26	23	73	16	17	13	46	72	11	9	8	28
1	2	1	3	1	2	2	3	1	1	1	2	1	33	30	20	29	30	24	166	21	28	22	71	14	21	11	46	72	10	12	6	28
1	2	1	3	2	2	2	3	1	2	1	3	1	33	34	22	30	30	16	165	20	25	26	71	8	24	13	45	70	12	9	7	28
1	2	1	3	2	2	2	3	1	2	1	3	2	32	30	25	28	20	25	160	27	19	25	71	9	23	13	45	70	12	9	7	28
1	2	1	3	1	2	2	3	1	1	1	3	1	32	34	26	29	25	13	159	23	25	22	70	11	23	11	45	70	12	9	7	28
1	2	1	3	1	2	2	3	1	3	0	3	1	33	26	28	26	26	19	158	27	19	24	70	16	17	12	45	70	10	12	6	28
2	2	2	3	2	2	2	3	1	3	1	3	1	32	31	28	32	23	11	157	27	19	24	70	12	16	17	45	70	10	7	11	28
2	2	2	3	2	2	2	3	1	1	1	4	1	31	32	26	29	23	15	156	26	17	27	70	15	17	12	44	68	10	10	8	28
2	3	2	3	2	2	2	3	1	2	2	3	1	33	32	26	32	19	13	155	27	19	23	69	12	15	17	44	68	9	14	5	28
2	2	2	3	2	2	2	3	1	2	1	2	1	32	32	26	30	21	14	155	23	20	26	69	10	18	15	43	66	9	13	6	28
2	2	2	3	2	2	2	3	1	3	1	2	1	32	29	21	33	21	19	155	27	19	24	70	12	21	11	44	68	8	10	10	28
1	2	2	3	2	2	2	3	1	1	1	2	1	32	30	22	29	20	19	152	22	18	27	67	12	18	13	43	66	10	9	8	27
1	2	2	3	2	2	2	3	1	1	2	3	1	32	31	17	30	23	19	152	27	19	22	68	15	16	12	43	66	10	11	6	27
1	2	2	3	2	2	2	3	1	1	1	2	1	34	19	25	30	25	19	152	27	19	23	69	13	14	16	43	66	10	10	8	28
1	2	2	3	2	2	2	3	1	1	1	3	1	32	28	24	33	18	16	151	23	18	26	67	10	17	15	42	64	11	10	6	27
1	2	2	3	1	2	2	3	1	1	1	2	1	26	31	18	32	25	18	150	23	17	27	67	13	22	7	42	64	9	12	6	27
1	2	2	3	1	2	2	3	1	2	1	3	1	34	28	16	33	25	14	150	21	19	27	67	14	24	4	42	64	11	10	6	27
1	2	2	3	1	2	2	3	1	1	1	3	1	32	30	19	30	22	16	149	26	19	22	67	11	23	8	42	64	10	9	8	27
1	2	2	3	2	2	2	3	1	1	1	2	1	33	29	20	31	25	11	149	25	13	28	66	11	13	18	42	64	10	10	7	27
1	2	2	3	2	2	2	3	1	1	2	2	1	33	23	25	31	25	11	148	20	19	27	66	10	18	13	41	62	12	8	6	26
1	2	2	3	2	2	2	3	1	1	1	2	1	31	27	17	31	22	18	146	25	25	15	65	13	18	10	41	62	12	8	6	26
1	2	2	3	2	2	2	3	1	1	1	3	1	32	31	23	18	25	17	146	24	16	25	65	12	12	17	41	62	12	8	6	26
1	2	2	3	1	2	2	3	1	1	1	2	1	33	21	23	27	24	17	145	25	14	26	65	15	15	11	41	62	12	8	6	26
1	2	2	3	1	2	2	3	1	2	1	3	1	32	31	15	32	17	18	145	21	17	26	64	13	10	18	41	62	12	8	6	26
2	2	2	3	2	2	2	3	1	1	1	2	1	32	30	24	16	24	19	145	24	11	28	63	15	15	11	41	62	10	8	8	26
2	2	1	2	2	2	2	3	1	1	1	2	1	33	31	16	24	23	18	145	21	14	28	63	11	19	10	40	60	12	8	6	26
2	3	1	2	2	2	2	3	1	1	1	2	1	31	31	24	24	22	13	145	22	19	23	64	12	11	18	41	62	12	8	6	26
2	3	2	2	2	2	2	3	2	1	0	2	1	33	29	22	22	22	16	144	26	17	19	62	15	14	11	40	60	8	10	8	26
2	2	1	3	1	2	2	3	1	1	0	2	1	32	30	22	24	17	19	144	25	15	22	62	13	19	8	40	60	8	10	8	26
2	3	2	3	2	2	2	3	1	1	1	2	1	33	31	21	20	23	15	143	21	13	27	61	10	22	7	39	58	12	8	6	26
2	3	1	2	2	2	2	3	1	1	1	2	1	34	31	23	25	12	18	143	22	14	26	62	8	16	16	40	60	9	10	7	26
2	3	1	2	2	2	2	3	1	1	1	2	1	34	31	25	20	14	19	143	23	13	26	62	15	14	11	40	60	9	11	6	26
2	3	2	2	2	2	2	3	2	1	0	2	1	32	30	26	26	13	15	142	25	10	26	61	12	14	13	39	58	12	8	6	26
2	2	1	3	1	2	2	3	1	1	0	2	1	33	27	24	33	12	13	142	24	24	13	61	11	16	12	39	58	11	11	4	26
2	3	2	3	2	2	2	3	1	2	1	2	1	32	29	21	28	17	14	141	26	17	18	61	12	15	12	39	58	10	10	6	26
2	3	1	3	1	2	2	2	1	1	0	2	1	33	27	25	17	24	15	141	22	24	15	61	11	16	12	39	58	10	8	8	26
1	3	1	2	2	2	2	3	1	1	1	2	1	32	24	23	25	21	14	139	21	25	14	60	15	13	10	38	56	12	8	6	26
1	3	1	2	1	2	2	3	1	2	1	2	1	33	29	26	17	18	16	139	23	26	11	60	12	19	8	39	58	9	12	5	26
1	3	2	2	2	2	2	3	1	1	1	2	1	32	28	20	23	24	12	139	22	15	23	60	8	17	13	38	56	9	10	7	26
1	3	1	2	2	2	2	3	1	1	1	2	1	33	28	26	24	13	14	138	21	24	13	58	12	11	15	38	56	8	13	4	25
1	3	1	2	2	2	2	3	1	1	1	2	1	33	23	24	17	24	17	138	20	26	14	60	8	22	8	38	56	8	11	6	25
1	3	1	2	1	2	2	3	1	2	1	2	1	33	31	19	24	16	15	138	26	17	15	58	12	8	18	38	56	8	11	6	25
1	1	2	2	2	2	2	3	1	1	1	2	1	33	16	16	31	24	17	137	25	20	13	58	10	17	10	37	54	9	9	7	25
1	1	1	2	2	2	2	3	1	1	1	2	1	32	30	23	20	20	12	137	21	12	25	58	14	13	10	37	54	8	11	6	25
2	3	1	2	2	2	2	3	1	1	1	2	1	32	25	18	22	22	18	137	26	17	14	57	10	14	13	37	54	11	7	7	25
2	3	2	3	2	2	2	3	1	3	2	3	1	32	24	22	21	21	17	137	26	17	14	57	13	20	4	37	54	9	10	6	25
2	3	1	2	2	2	2	3	2	1	2	2	1	31	31	16	25	15	19	137	25	27	4	56	14	13	10	37	54	9	9	7	25
2	2	3	1	2	1	1	3	2	2	2	3	1	32	24	21	18	23	19	137	26	17	15	58	14	13	10	37	54	8	10	7	25
2	3	2	3	2	2	2	3	1	2	2	2	1	31	27	26	21	18	14	137	25	16	15	56	14	12	10	36	52	11	9	4	24
2	3	1	2	2	2	2	3	1	1	1	2	1	31	17	18	31	24	16	137	25	16	14	55	9	13	14	36	52	11	7	6	24
2	3	2	3	2	2	2	3	1	3	2	3	1	32	30	23	24	18	10	137	23	13	20	56	9	17	11	37	54	9	6	10	25
1	1	3	1	2	1	1	3	1	2	0	3	2	33	31	17	20	20	15	136	26	15	13	54	11	12	12	35	50	9	10	5	24
1	1	1	2	2	2	2	3	1	1	1	3	1	29	27	15	24	22	19	136	23	6	25	54	10	16	10	36	52	10	7	7	24
1	2	2	2	2	2	2	3	1	3	1	3	2	28	31	22	23	20	12	136	25	14	15	54	10	17	8	35	50	9	9	6	24
1	2	1	2	2	2	2	3	1	1	1	2	1	33	28	15	24	20	16	136	25	14	14	53	14	10	11	35	50	11	7	6	24
1	3	1	2	2	2	2	3	1	1	1	2	1	32	24	26	21	19	14	136	21	19	13	53	13	9	13	35	50	8	12	4	24
1	3	1	2	2	2	2	3	1	1	1	3	1	32	29	16	25	20	14	136	22	10	22	54	13	15	8	36	52	11	8	5	24
1	2	3	1	2	1	1	3	1	2	0	3	2	30	29	23	20	20	14	136	25	16	13	54	14	12	9	35	50	10	8	6	24
1	2	1	2	2	2	2	3	1	1	1	3	1	32	19	23	25	25	12	136	26	15	13	54	11	14	10	35	50	8	7	9	24
1	3	1	2	2	2	2	3	1	1	0	2	1	30	26	25	18	22	14	135	21	4	26	51	11	13	8	32	44	10	7	6	23
1	3	1	2	2	2	2	3	1	1	1	2	1	33	28	22	19	19	14	135	26	14	13	53	14	12	8	34	48	9	10	4	23
1	3	1	2	2	2	2	3	1	1	3	3	1	26	20	18	29	24	18	135	26	14	13	53	9	16	10	35	50	11	7	6	24
2	2	2	3	2	2	2	2	1	2	1	2	2	32	31	23	20	21	8	135	21	27	5	53	13	12	9	34	48	8	8	8	24
2	2	2	3	2	2	2	2	1	1	1	2	2	34	31	20	22	13	15	135	20	4	28	52	8	8	18	34	48	9	8	6	23
2	2	3	1	2	2	2	2	2	2	0	2	2	33	21	19	24	20	18	135	20	28	4	52	12	16	6	34	48	10	8	5	23
2	2	2	3	2	2	2	3	1	1	1	2	1	28	28	25	18	19	16	134	23	13	13	49	8	12	10	30	40	9	6	8	23
2	3	2	2	2	2	2	3	2	2	3	3	1	32	19	23	25	25	10	134	21	14	14	49	12	14	5	31	42	8	11	4	23
2	2	1	3	1	2	2	2	1	1	1	2	1	32	21	25	21	21	14	134	27	19	23	69	5	8	6	19	18	10	10	10	30
2	3	3	3	2	2	2	3	1	2	0	3	1	33	22	22	20	23	14	134	23	5	7	35	14	12	9	35	50	10	7	4	21
2	1	1	3	1	2	2	2	1	1	0	2	1	32	19	23	25	25	10	134	23	14	13	50	8	11	12	31	42	11	7	5	23
2	2	2	3	2	2	2	3	1	2	0	3	1	32	21	25	21	21	14	134	23	16	9	48	8	15	7	30	40	11	7	5	23
2	2	2	3	2	2	2	2	1	1	1	2	2	33	22	22	20	23	14	134	24	12	15	51	14	12	6	32	44	10	6	7	23
2	2	1	1	2	2	2	3	1	1	1	2	2	29	22	25	16	22	19	133	26	17	21	64	7	16	12	35	50	10	6	10	26
2	2	2	3	2	2	2	2	1	3	0	2	2	33	23	20	25	16	16	133	20	4	4	28	14	13	10	37	54	11	10	5	26
2	1	2	3	2	2	2	2	1	1	1	2	2	32	21	25	21	20	14	133	26	18	21	65	6	12	8	26	32	8	7	5	20
2	1	3	1	2	2	2	2	2	2	1	2	1	31	28	17	24	18	15	133	28	28	28	84	9	18	11	38	56	12	10	8	30
2	3	2	3	2	2	2	3	1	1	2	2	2	31	30	19	18	18	17	133	23	19	28	70	16	21	15	52	84	9	7	12	28
2	1	2	3	2	2	2	3	1	2	2	3	2	32	17	24	20	24	16	133	24	20	25	69	15	16	12	43	66	8	9	8	25
2	1	2	3	2	2	2	2	1	1	1	2	1	33	29	22	17	16	16	133	25	15	26	66	12	20	14	46	72	12	8	6	26
2	1	1	1	2	2	2	3	1	1	1	2	1	31	28	17	24	18	15	133	28	28	28	84	16	20	14	50	80	10	9	9	28
2	3	1	3	1	2	2	2	2	1	0	2	1	22	31	23	21	25	11	133	24	28	6	58	8	16	15	39	58	12	9	6	27
1	2	3	3	1	2	2	3	2	1	0	2	2	33	18	22	20	21	19	133	20	28	27	75	10	16	18	44	68	10	7	10	27
2	2	3	1	2	1	2	2	2	2	2	4	2	33	31	17	17	20	14	132	27	24	25	76	11	14	5	30	40	8	9	5	22
1	2	2	3	2	2	2	3	2	2	1	2	1	17	31	21	25	23	15	132	20	4	28	52	10	10	14	34	48	8	9	4	21
1	2	2	3	2	1	2	3	2	1	3	2	1	29	29	18	23	17	16	132	20	18	27	65	11	8	9	28	36	8	8	6	22
1	2	2	3	2	2	2	3	1	1	1	2	1	33	30	19	18	23	9	132	25	14	26	65	15	14	11	40	60	10	10	7	27
1	2	2	3	2	2	2	3	2	2	1	2	1	32	28	20	19	16	17	132	25	19	25	69	13	11	12	36	52	5	5	4	14
1	2	3	3	1	2	2	3	1	1	1	2	1	32	30	20	18	18	14	132	22	19	26	67	15	14	11	40	60	10	8	4	22
1	2	1	2	2	2	2	3	2	1	1	3	1	32	30	20	18	18	14	132	27	24	25	76	13	17	12	42	64	11	7	5	23
1	2	2	3	2	2	2	3	2	1	2	2	1	29	31	20	19	18	14	131	27	24	26	77	10	14	6	30	40	6	7	4	17
1	1	2	1	2	2	2	3	2	2	1	3	2	24	22	24	23	24	14	131	26	14	13	53	11	15	5	31	42	11	10	9	30
1	3	2	3	2	2	2	3	1	2	1	2	2	33	26	19	24	16	13	131	21	15	14	50	13	6	16	35	50	10	8	7	25
1	3	2	3	2	1	2	3	1	1	3	2	1	33	28	19	17	24	10	131	23	14	8	45	9	19	18	46	72	9	13	10	32
1	1	2	3	2	2	2	3	1	1	3	2	2	32	28	20	19	15	17	131	24	14	11	49	12	10	9	31	42	14	12	11	37
1	2	2	3	2	2	2	3	1	2	3	2	2	22	25	24	22	21	16	130	22	15	13	50	7	15	5	27	34	13	11	9	33
1	1	3	3	1	2	2	3	1	1	3	2	1	33	25	21	16	18	17	130	23	25	10	58	15	15	11	41	62	11	12	5	28
1	2	1	2	2	2	2	3	1	1	3	3	2	33	30	19	22	17	9	130	21	4	21	46	14	12	9	35	50	8	6	6	20
1	2	2	2	2	2	2	3	1	1	3	2	2	33	16	18	25	23	15	130	23	19	17	59	11	20	14	45	70	9	9	5	23
1	2	2	2	2	2	2	3	1	3	3	3	2	32	25	21	21	22	9	130	27	24	25	76	18	23	16	57	94	14	12	11	37
1	2	2	1	2	2	2	3	2	2	3	3	2	31	30	19	18	15	17	130	26	24	27	77	10	19	17	46	72	10	8	5	23
2	2	1	1	2	2	2	3	2	2	3	3	2	30	25	24	17	17	16	129	24	13	20	57	13	8	12	33	46	11	7	5	23
2	3	2	2	2	2	2	3	2	2	1	3	1	30	29	15	17	25	13	129	21	4	27	52	15	14	10	39	58	13	11	9	33
2	3	3	3	2	2	2	3	1	2	3	3	1	33	22	23	19	15	17	129	24	20	26	70	8	20	15	43	66	11	9	9	29
2	2	1	1	2	2	2	3	2	2	3	3	2	31	22	23	19	17	17	129	22	14	11	47	16	19	14	49	78	5	6	4	15
2	3	3	3	2	2	2	3	1	2	3	3	1	26	23	22	22	19	17	129	22	25	25	72	17	22	16	55	90	9	8	6	23
2	3	2	3	2	1	1	2	1	3	1	2	2	30	23	24	17	23	12	129	20	6	5	31	14	12	8	34	48	10	10	5	25
2	3	2	3	2	1	2	3	1	2	1	3	3	29	22	20	17	21	19	128	20	11	6	37	15	16	12	43	66	12	8	6	26
2	3	2	3	2	1	2	3	1	2	1	2	3	28	24	22	22	20	12	128	24	17	4	45	13	20	11	44	68	8	10	7	25
2	3	3	1	2	1	1	3	2	1	1	3	1	31	28	15	25	18	11	128	21	27	14	62	6	9	6	21	22	6	7	4	17
1	2	1	2	2	2	2	2	2	1	2	4	2	29	31	15	19	22	12	128	27	24	25	76	10	16	6	32	44	11	10	7	28
1	3	1	1	2	2	2	3	1	2	1	2	2	32	17	24	15	24	16	128	20	12	6	38	6	9	7	22	24	10	7	10	27
1	3	1	1	2	2	2	3	2	2	1	2	2	31	28	18	24	14	12	127	27	24	25	76	18	22	16	56	92	13	11	10	34
1	3	1	2	2	2	2	3	1	2	2	2	2	22	31	23	21	15	15	127	24	27	26	77	10	14	18	42	64	11	8	6	25
1	3	1	2	2	2	2	3	1	1	2	3	2	33	18	22	20	15	19	127	26	18	22	66	7	6	11	24	28	8	7	9	24
1	3	2	2	2	2	2	3	1	3	2	3	2	30	18	15	21	25	17	126	21	25	26	72	16	19	13	48	76	5	6	4	15
1	3	1	3	2	2	2	2	1	1	1	2	2	28	23	24	19	13	19	126	26	20	5	51	12	21	9	42	64	5	6	4	15
1	2	1	2	2	2	2	3	1	2	1	2	2	33	16	19	19	22	17	126	23	12	28	63	12	19	12	43	66	10	10	10	30
1	3	3	2	2	2	2	3	1	3	2	3	2	17	23	23	24	24	15	126	23	28	28	79	11	18	11	40	60	13	10	9	32
1	3	2	1	2	2	2	3	1	2	1	3	2	32	16	23	23	15	17	126	24	20	28	72	4	6	4	14	8	11	10	5	26
1	3	2	2	2	2	2	3	1	2	1	3	2	25	30	16	21	23	11	126	24	13	28	65	9	16	10	35	50	12	8	6	26
1	3	2	1	2	2	2	3	2	1	2	3	2	30	28	17	17	19	15	126	27	24	25	76	15	16	11	42	64	7	7	4	18
1	3	1	2	2	2	2	3	1	3	3	4	2	33	25	18	17	22	11	126	23	27	24	74	8	13	13	34	48	11	9	6	26
1	2	1	2	2	2	2	3	1	3	2	2	2	30	19	25	16	20	15	125	26	17	15	58	11	23	13	47	74	11	13	12	36
1	3	1	2	2	2	2	3	1	3	1	3	2	17	26	22	25	24	11	125	26	14	13	53	15	16	12	43	66	12	9	7	28
2	3	2	1	2	2	2	2	2	1	1	4	2	27	31	19	22	13	13	125	28	27	27	82	10	13	6	29	38	9	8	7	24
2	3	2	1	2	2	2	2	1	3	1	2	2	18	30	25	19	23	10	125	26	17	20	63	17	21	15	53	86	10	8	5	23
2	3	3	1	2	2	2	2	1	3	2	3	2	26	17	26	23	18	15	125	22	24	27	73	5	9	6	20	20	12	10	8	30
2	3	3	1	2	2	2	2	2	1	1	2	2	32	19	26	19	13	16	125	27	19	25	71	13	17	14	44	68	12	8	6	26
2	2	2	3	2	2	2	2	1	1	1	3	2	18	30	20	21	20	16	125	22	18	25	65	9	12	13	34	48	14	13	12	39
2	3	2	3	2	2	2	2	1	1	1	2	2	32	20	16	20	23	14	125	27	20	25	72	8	24	11	43	66	5	6	4	15
2	3	2	1	2	2	2	2	2	2	1	3	2	31	25	17	20	16	15	124	22	28	13	63	15	16	12	43	66	8	10	8	26
2	3	2	1	2	2	2	2	1	2	1	2	1	28	16	26	17	25	12	124	21	24	9	54	6	12	8	26	32	10	9	5	24
2	3	3	1	2	2	2	2	1	3	2	2	2	22	31	21	20	18	12	124	27	19	22	68	10	4	13	27	34	13	10	8	31
2	3	3	1	2	2	2	2	2	2	1	2	3	27	21	25	18	20	13	124	21	27	25	73	6	11	8	25	30	10	8	6	24
2	2	2	3	2	2	2	2	1	1	1	2	3	24	31	21	19	18	11	124	20	4	4	28	7	22	6	35	50	9	6	8	23
2	3	2	3	2	2	2	2	1	1	1	3	2	25	26	18	21	18	16	124	26	19	4	49	7	17	11	35	50	7	7	5	19
1	2	2	3	2	2	2	2	1	1	1	2	1	20	29	19	23	20	13	124	22	7	28	57	6	9	7	22	24	10	6	4	20
1	2	2	3	2	2	2	3	1	2	1	3	2	24	31	17	18	18	16	124	24	13	8	45	12	21	18	51	82	9	7	6	22
1	2	2	3	2	2	2	2	1	1	1	3	3	30	19	17	19	23	16	124	20	13	11	44	13	12	17	42	64	5	6	4	15
1	2	2	3	2	2	2	3	1	1	2	4	1	16	30	26	16	20	16	124	23	20	21	64	18	23	16	57	94	14	13	11	38
1	2	2	3	2	2	2	3	1	2	1	3	2	20	22	26	24	13	19	124	21	17	27	65	16	19	13	48	76	4	5	4	13
1	2	1	3	2	2	2	2	1	2	1	2	2	33	24	25	18	15	9	124	25	4	25	54	15	15	11	41	62	8	13	7	28
1	2	1	2	2	2	2	3	1	3	0	4	2	31	28	17	15	18	15	124	24	17	27	68	12	18	12	42	64	11	12	7	30
1	2	1	2	2	2	2	3	1	3	1	4	2	30	19	24	17	16	17	123	28	27	28	83	10	15	13	38	56	8	12	10	30
2	2	2	3	2	2	2	2	1	1	1	4	2	20	20	25	25	23	10	123	23	26	13	62	5	8	5	18	16	9	10	6	25
2	2	2	3	2	2	2	2	1	1	1	2	2	19	28	19	21	20	16	123	20	7	5	32	13	11	15	39	58	10	11	8	29
1	1	1	3	1	1	1	3	1	2	0	3	2	20	31	16	20	24	12	123	22	28	26	76	14	13	10	37	54	9	10	5	24
1	2	1	3	2	2	2	2	1	1	1	2	3	19	29	23	17	24	11	123	22	28	24	74	12	16	17	45	70	13	10	8	31
1	2	2	3	2	2	2	2	1	1	1	4	3	21	31	20	19	16	16	123	25	18	27	70	12	6	13	31	42	8	10	7	25
1	2	1	2	2	2	2	2	2	1	1	2	2	33	21	25	18	12	14	123	24	25	5	54	10	10	13	33	46	11	8	6	25
1	3	2	2	2	2	2	2	2	1	1	2	3	25	23	25	24	15	11	123	25	19	25	69	8	11	7	26	32	8	7	8	23
1	3	1	2	2	2	2	3	1	1	1	3	3	19	22	25	25	14	18	123	22	28	25	75	7	19	5	31	42	8	16	9	33
1	3	2	2	2	2	2	3	1	3	1	3	3	20	31	16	19	21	16	123	25	19	28	72	18	23	17	58	96	10	10	6	26
1	3	1	2	2	2	2	2	2	1	1	2	2	32	24	16	16	18	16	122	24	12	26	62	8	7	10	25	30	13	10	8	31
1	3	1	2	2	2	2	2	2	1	1	2	3	29	18	16	22	21	16	122	28	26	27	81	16	20	14	50	80	11	10	7	28
1	3	1	2	2	2	2	2	2	1	1	3	3	28	19	17	23	20	15	122	20	13	9	42	10	13	16	39	58	12	10	7	29
1	3	1	3	2	2	2	2	1	1	1	2	3	24	18	20	24	18	17	121	21	27	24	72	9	17	16	42	64	8	13	8	29
1	3	1	2	2	2	2	2	2	1	1	2	3	26	21	25	21	14	14	121	23	17	15	55	13	15	18	46	72	11	9	8	28
1	3	2	3	2	2	2	2	1	1	1	2	3	30	20	15	23	21	12	121	21	14	25	60	4	7	4	15	10	8	7	7	22
1	3	1	2	2	2	2	2	2	1	1	2	3	29	19	18	22	22	10	120	23	4	26	53	12	23	8	43	66	7	7	5	19
1	3	2	2	2	2	2	2	2	1	1	2	3	20	23	24	17	17	19	120	24	24	11	59	16	18	13	47	74	10	8	6	24
1	3	1	2	2	2	2	3	1	1	1	3	3	24	21	24	19	14	18	120	20	5	4	29	10	19	9	38	56	8	9	6	23
1	3	2	2	2	2	2	3	1	3	1	3	3	20	25	23	25	18	9	120	20	12	7	39	6	10	8	24	28	13	11	10	34
1	3	1	2	2	2	2	2	2	1	1	2	3	25	19	20	22	19	15	120	20	13	9	42	15	16	11	42	64	9	10	7	26
1	3	1	2	2	2	2	2	2	1	1	2	3	25	27	24	21	15	8	120	22	19	27	68	11	14	15	40	60	8	11	7	26
2	3	3	1	2	1	2	2	2	2	2	4	3	23	17	26	24	17	13	120	22	27	10	59	16	19	14	49	78	13	10	8	31
2	3	3	1	2	2	2	1	1	3	2	2	3	24	29	26	16	14	11	120	27	19	25	71	12	13	10	35	50	8	10	8	26
2	3	3	1	2	2	2	1	1	3	2	2	3	31	16	16	20	18	18	119	26	17	20	63	10	10	11	31	42	10	8	10	28
1	3	3	1	2	2	2	2	2	3	2	4	3	23	21	17	22	21	15	119	25	19	28	72	11	16	14	41	62	8	12	10	30
1	3	1	2	2	2	2	2	2	1	2	4	1	20	22	18	22	24	13	119	28	26	27	81	7	15	12	34	48	12	8	6	26
1	3	1	1	2	2	2	3	1	2	3	3	3	28	24	17	19	17	14	119	24	24	13	61	15	16	12	43	66	12	8	6	26
1	2	1	2	2	2	2	1	2	3	2	3	1	28	17	25	16	14	19	119	27	25	26	78	12	14	10	36	52	12	10	8	30
1	2	2	3	2	2	2	3	1	3	3	3	2	20	27	20	17	20	15	119	20	18	4	42	18	23	17	58	96	10	12	12	34
1	3	1	2	2	1	2	2	1	1	2	2	2	23	25	18	22	15	16	119	23	19	20	62	10	17	15	42	64	12	10	7	29
1	3	2	1	2	2	2	2	1	1	3	3	2	29	28	15	23	14	10	119	28	26	27	81	6	11	8	25	30	11	7	5	23
1	2	2	2	2	2	2	3	2	1	3	4	1	30	26	16	16	22	8	118	23	25	27	75	15	16	12	43	66	14	14	14	42
1	2	3	1	2	2	2	2	1	3	3	4	2	24	22	23	17	14	18	118	27	25	26	78	13	12	8	33	46	10	6	7	23
1	3	1	2	2	2	2	2	1	1	3	4	2	22	25	17	17	25	12	118	24	4	8	36	12	17	13	42	64	7	7	4	18
1	3	1	1	2	2	2	3	1	3	3	3	2	23	26	26	16	17	10	118	23	24	28	75	17	22	16	55	90	9	7	4	20
1	2	1	2	2	2	2	1	1	3	3	3	2	33	19	17	21	20	8	118	26	14	12	52	13	20	15	48	76	9	10	7	26
1	2	2	3	2	2	2	3	1	3	3	3	2	27	16	15	24	24	12	118	27	26	27	80	12	24	11	47	74	10	9	7	26
1	3	1	2	2	1	2	2	1	3	3	2	2	19	20	16	23	22	18	118	28	27	28	83	16	20	15	51	82	9	6	6	21
1	3	1	1	2	2	2	2	1	1	3	3	2	28	19	19	22	20	10	118	24	16	6	46	15	15	11	41	62	12	8	6	26
1	2	2	2	2	2	2	3	2	1	3	4	1	23	26	15	19	23	12	118	28	27	27	82	18	24	18	60	100	14	13	11	38
2	2	2	3	2	1	1	3	1	1	3	2	2	17	25	19	24	14	19	118	25	17	10	52	15	17	12	44	68	12	9	7	28
2	3	1	1	2	2	2	3	2	1	1	3	2	19	28	21	24	13	13	118	27	26	27	80	9	17	16	42	64	12	9	6	27
2	3	2	2	2	2	2	2	2	3	1	3	2	24	20	24	20	18	12	118	27	19	25	71	10	18	11	39	58	11	10	8	29
2	2	1	3	2	1	1	3	1	1	3	2	2	26	20	17	20	22	13	118	26	17	13	56	14	13	10	37	54	7	7	5	19
2	3	1	1	2	2	2	3	2	3	1	3	2	22	30	15	19	23	9	118	27	20	25	72	18	24	18	60	100	11	7	5	23
2	3	1	2	2	2	2	2	2	2	1	3	2	22	21	25	17	13	19	117	28	26	27	81	16	20	14	50	80	10	14	13	37
1	2	1	3	1	1	1	3	1	1	3	3	2	28	27	16	16	20	10	117	24	11	12	47	16	20	14	50	80	10	7	6	23
1	3	1	3	2	2	2	3	1	1	3	2	2	27	22	19	17	21	11	117	25	19	13	57	13	6	10	29	38	10	12	5	27
1	3	3	1	2	2	2	3	2	2	1	3	2	16	28	16	21	23	13	117	20	4	4	28	6	9	7	22	24	14	14	12	40
1	3	3	2	2	1	2	3	1	1	1	3	2	20	19	25	19	18	16	117	28	28	28	84	7	21	10	38	56	11	7	10	28
1	3	1	2	2	2	2	2	2	3	1	3	2	30	21	21	22	12	10	116	24	15	12	51	4	8	4	16	12	11	8	6	25
1	2	1	3	2	1	1	2	1	3	2	3	1	23	18	25	22	16	12	116	25	13	24	62	11	14	16	41	62	8	6	7	21
1	2	1	3	1	1	1	3	1	2	3	3	2	28	30	16	19	15	8	116	22	12	26	60	18	24	18	60	100	13	12	10	35
1	2	3	3	2	2	2	3	1	3	3	2	2	23	21	19	20	23	10	116	25	13	12	50	7	6	12	25	30	6	7	4	17
1	2	3	3	2	2	2	2	1	3	3	2	2	32	16	18	20	12	18	116	23	27	25	75	17	22	16	55	90	11	8	12	31
1	3	1	1	2	2	2	3	2	1	1	3	2	26	26	21	16	15	11	115	20	14	12	46	12	18	18	48	76	8	9	11	28
1	2	1	2	2	2	2	3	1	2	2	3	2	20	23	17	23	15	17	115	20	13	11	44	12	8	5	25	30	7	7	4	18
1	3	1	2	2	1	2	3	1	2	1	3	2	27	21	21	23	12	11	115	25	24	16	65	6	10	7	23	26	11	7	7	25
1	2	2	1	2	2	2	2	2	1	1	3	2	19	16	17	25	20	18	115	27	19	23	69	18	23	16	57	94	11	7	4	22
2	2	1	3	2	1	1	3	1	3	3	2	2	28	19	21	17	20	10	115	22	22	23	67	13	11	7	31	42	11	8	6	25
2	2	2	1	2	1	2	3	3	3	1	2	2	21	21	24	19	14	16	115	27	20	25	72	15	16	12	43	66	12	8	6	26
2	2	2	3	2	1	2	2	1	2	1	2	2	26	21	16	19	19	14	115	27	24	25	76	10	15	10	35	50	9	12	5	26
2	2	2	3	2	1	1	2	1	2	1	2	2	29	18	15	25	16	12	115	26	17	21	64	18	23	17	58	96	11	8	5	24
2	2	1	3	2	1	1	3	1	3	1	2	2	17	28	23	16	15	15	114	28	28	28	84	8	7	7	22	24	10	7	4	21
2	2	1	2	2	1	1	2	2	2	1	2	2	32	17	20	16	14	15	114	20	13	11	44	12	16	17	45	70	13	10	8	31
2	3	2	3	2	1	2	2	1	1	1	2	2	32	16	18	16	18	14	114	26	19	22	67	16	21	15	52	84	12	10	7	29
1	2	3	1	2	1	2	1	3	2	1	2	2	16	25	21	18	21	13	114	23	26	25	74	10	22	14	46	72	8	12	7	27
1	3	2	3	2	2	2	2	1	1	1	2	2	19	24	17	22	22	10	114	21	14	26	61	9	15	12	36	52	12	10	8	30
1	2	1	1	2	2	2	3	1	2	2	2	2	22	23	21	21	16	11	114	26	17	14	57	6	11	8	25	30	10	8	7	25
1	3	2	3	2	1	2	3	1	1	2	2	2	27	17	20	19	20	11	114	20	23	12	55	13	19	13	45	70	10	8	10	28
1	3	2	3	2	1	1	2	1	1	1	4	2	16	27	18	24	16	13	114	23	13	21	57	8	10	7	25	30	8	8	4	20
1	2	2	2	2	1	1	2	2	1	2	4	2	20	16	18	21	23	16	114	20	12	8	40	13	16	13	42	64	11	7	5	23
1	3	1	1	2	2	2	3	1	1	3	2	2	24	18	21	17	20	13	113	26	15	13	54	13	7	17	37	54	11	10	7	28
1	3	2	1	2	2	2	2	3	1	3	3	2	30	26	16	16	12	13	113	22	17	25	64	15	15	11	41	62	12	8	6	26
1	3	2	3	2	1	1	2	1	1	3	4	2	26	20	15	16	21	15	113	28	27	28	83	18	24	18	60	100	8	8	5	21
1	3	1	2	2	2	2	2	2	1	2	3	2	16	28	19	17	14	19	113	22	15	28	65	17	22	15	54	88	5	6	4	15
1	2	2	3	2	1	1	2	1	3	1	3	1	17	26	24	19	19	8	113	22	19	25	66	10	14	12	36	52	10	9	7	26
2	3	2	2	2	2	2	3	2	3	1	3	3	23	16	19	17	20	18	113	22	18	23	63	10	17	15	42	64	10	10	4	24
2	3	2	2	2	2	2	2	3	1	1	2	3	19	29	19	17	15	14	113	21	28	25	74	12	18	15	45	70	5	6	4	15
2	3	2	3	2	1	2	3	1	2	1	2	3	17	19	26	25	18	8	113	23	14	20	57	8	19	12	39	58	12	9	7	28
2	3	2	2	2	2	2	3	2	3	3	2	3	25	18	20	20	18	12	113	24	28	17	69	16	20	14	50	80	9	6	8	23
1	3	2	3	2	1	1	2	1	3	3	2	3	28	16	23	20	15	10	112	26	18	21	65	12	16	5	33	46	10	7	8	25
1	3	1	2	2	2	2	3	1	1	3	3	3	16	18	26	23	18	11	112	22	14	6	42	11	22	6	39	58	11	6	6	23
1	2	2	2	2	2	2	3	3	1	2	2	3	23	18	17	19	19	16	112	21	28	7	56	15	14	11	40	60	5	6	4	15
1	3	1	2	2	2	2	3	2	1	3	2	3	19	16	24	20	19	14	112	24	13	26	63	13	20	17	50	80	10	10	7	27
1	3	2	3	2	1	2	3	1	3	3	2	2	21	25	23	16	18	9	112	24	21	6	51	17	21	15	53	86	11	12	5	28
1	3	2	3	2	1	1	2	1	3	3	3	2	22	17	19	21	25	8	112	23	15	25	63	4	7	4	15	10	9	9	10	28
1	3	2	3	2	1	2	3	1	2	3	2	2	18	26	20	18	21	8	111	22	19	25	66	12	19	10	41	62	11	7	5	23
1	2	1	2	2	2	2	3	1	1	3	2	2	19	22	16	18	17	19	111	25	25	10	60	16	18	13	47	74	10	8	10	28
1	2	2	2	2	2	2	3	1	1	2	2	2	21	20	19	20	14	15	109	24	25	27	76	11	14	6	31	42	5	6	4	15
1	2	1	2	2	2	2	3	1	1	3	2	2	20	26	20	22	12	9	109	22	4	27	53	11	15	18	44	68	8	10	8	26
1	2	2	2	2	1	1	2	2	1	3	2	2	20	21	18	18	14	18	109	27	25	27	79	6	10	7	23	26	11	8	5	24
1	2	2	3	2	1	2	3	1	3	3	2	2	21	26	15	22	14	10	108	27	25	26	78	4	7	4	15	10	11	10	5	26
1	2	2	3	2	1	2	3	1	3	3	2	2	22	17	24	20	12	12	107	24	4	17	45	4	6	4	14	8	9	8	6	23
2	2	2	1	2	1	2	3	1	1	3	2	2	18	26	24	16	12	11	107	22	20	9	51	12	10	16	38	56	8	7	6	21
2	2	2	3	2	2	2	3	1	2	1	2	2	17	26	17	16	16	15	107	23	20	25	68	14	12	9	35	50	9	10	5	24
2	2	2	3	2	2	2	3	1	2	2	2	2	19	18	21	20	15	13	106	24	24	10	58	6	11	8	25	30	5	6	4	15
2	2	1	2	2	1	2	3	1	3	3	2	2	18	16	22	24	15	11	106	23	15	28	66	9	9	15	33	46	11	10	5	26
2	2	2	3	2	1	1	2	1	3	3	2	2	18	18	16	17	25	11	105	26	19	10	55	9	10	5	24	28	8	8	12	28
2	2	2	1	2	1	2	3	1	1	3	3	2	17	27	18	18	16	9	105	24	27	8	59	9	24	9	42	64	12	8	6	26
2	2	2	2	2	1	2	3	1	2	3	2	2	26	23	15	18	12	10	104	25	15	22	62	5	8	6	19	18	5	6	4	15
2	2	2	3	2	2	2	3	1	2	1	2	2	21	16	18	23	16	9	103	27	20	25	72	4	7	4	15	10	9	8	10	27
2	2	1	3	2	2	2	3	1	2	2	2	2	19	24	16	18	17	9	103	20	12	9	41	4	6	4	14	8	11	8	4	23
2	2	1	2	2	1	2	3	1	3	3	2	2	17	20	17	17	14	17	102	20	18	22	60	12	7	10	29	38	12	9	7	28
2	3	1	3	2	1	1	2	1	3	3	2	2	25	19	15	15	17	9	100	21	19	8	48	10	11	9	30	40	9	7	6	22
1	3	1	2	2	1	2	3	2	1	3	2	2	29	17	17	18	9	10	100	20	17	27	64	14	18	18	50	80	10	7	11	28
1	3	1	1	2	2	2	3	1	2	3	2	2	16	25	15	18	15	10	99	23	19	5	47	8	9	12	29	38	8	9	5	22
1	3	1	1	2	1	1	1	1	1	1	2	2	19	18	17	17	10	13	94	22	17	8	47	9	14	6	29	38	11	7	4	22
1	3	1	1	2	2	2	3	1	2	2	2	2	20	18	17	16	14	8	93	25	14	7	46	10	14	5	29	38	8	6	8	22
1	2	2	1	2	1	1	1	1	1	3	2	2	18	14	16	20	9	15	92	20	13	12	45	12	11	5	28	36	8	8	5	21
2	2	2	1	2	1	1	1	2	3	2	2	2	18	18	20	9	17	10	92	20	13	11	44	7	8	11	26	32	8	8	5	21
2	2	3	1	2	1	1	1	3	2	3	2	2	15	18	14	19	16	9	91	22	8	13	43	8	8	10	26	32	8	8	5	21
2	2	1	2	2	1	1	2	2	1	2	2	2	16	15	16	16	17	10	90	20	13	9	42	10	6	9	25	30	11	6	4	21
2	2	2	1	2	2	2	1	3	2	1	2	2	16	23	16	16	10	8	89	24	14	4	42	11	7	7	25	30	8	9	4	21
2	2	1	1	2	1	1	1	1	1	1	2	2	16	19	15	14	14	11	89	23	14	4	41	6	11	8	25	30	8	7	5	20
2	2	2	1	2	1	1	1	2	3	0	2	2	15	16	18	14	17	8	88	20	13	8	41	6	11	8	25	30	8	7	5	20
2	2	2	1	2	1	1	1	3	2	1	2	2	18	15	15	21	9	9	87	20	12	7	39	6	10	7	23	26	7	7	5	19
2	2	2	1	2	1	1	1	1	3	1	2	2	17	16	18	9	16	11	87	20	12	9	41	13	6	5	24	28	9	7	4	20
2	2	1	1	2	2	2	1	3	2	1	2	2	17	20	16	9	10	14	86	20	10	8	38	7	13	3	23	26	7	7	4	18
2	2	3	2	2	1	1	2	2	3	1	2	3	19	16	15	18	9	8	85	20	10	6	36	10	8	5	23	26	7	7	4	18
1	2	3	1	2	1	1	1	1	2	1	2	3	17	18	15	9	15	11	85	20	9	6	35	6	9	7	22	24	7	7	4	18
1	2	1	2	2	1	1	1	1	3	3	2	3	12	22	16	16	9	9	84	20	5	4	29	5	9	6	20	20	5	6	4	15
1	2	3	1	2	1	2	1	2	2	3	2	2	16	17	16	18	9	8	84	20	6	5	31	5	9	6	20	20	6	7	4	17
1	2	3	1	2	1	1	1	1	2	3	2	3	17	17	15	9	15	10	83	20	4	4	28	4	7	4	15	10	5	6	4	15
1	2	1	2	2	1	1	1	1	3	3	2	3	18	12	15	16	9	8	78	20	4	4	28	4	6	4	14	8	5	6	4	15
1	2	3	3	1	2	2	3	1	1	0	2	1	33	18	22	20	21	19	133	28	27	28	83	15	16	12	43	66	12	10	8	30
1	2	1	3	1	1	1	3	1	2	0	3	2	20	31	16	20	24	12	123	20	12	9	41	10	22	4	36	52	8	9	5	22
1	3	3	1	2	1	2	1	1	2	3	3	2	16	25	21	18	21	13	114	20	4	4	28	9	13	14	36	52	10	6	4	20
2	3	1	2	2	1	1	2	1	3	3	2	3	19	16	15	18	9	8	85	21	4	10	35	5	9	6	20	20	6	7	4	17
